# Supplementary material for: High-density SNP-based QTL mapping and candidate gene screening for yield-related blade length and width in Saccharina japonica (Laminariales, Phaeophyta)
Source: Sci Rep. 2018 Sep 11;8:13591. doi: 10.1038/s41598-018-32015-y (PMC6133921; doi:10.1038/s41598-018-32015-y)
Supplement: Supplementary file 2 — supplementary Dataset [file 41598_2018_32015_MOESM2_ESM.xls]

## Sheet: Sheet1
Information:
Marker	a	h	b	c	d	-	x1	x2	x3	Selection
population type:F2
sample size:178
Chromosome number:31
chr10 Marker number:76
Marker	a	h	b	c	d	-	x1	x2	x3	Selection
Marker22672	42	60	30	0	0	46	3.27	1.09	0.92	no
Marker22668	44	53	34	0	0	47	6.3*	0.76	4.54	no
Marker22661	32	63	33	0	0	50	0.05	0.01	0.03	no
Marker22659	32	59	35	0	0	52	0.65	0.07	0.5	no
Marker22660	32	61	35	0	0	50	0.42	0.07	0.27	no
Marker22705	48	92	36	0	0	2	2	0.82	0.45	no
Marker22650	50	91	37	0	0	0	1.99	0.95	0.14	no
Marker22641	49	90	37	0	0	2	1.73	0.82	0.13	no
Marker22663	45	83	34	0	0	16	1.59	0.75	0.14	no
Marker22662	45	81	36	0	0	16	1	0.5	0	no
Marker22665	46	80	36	0	0	16	1.26	0.62	0.01	no
Marker22664	46	82	34	0	0	16	1.8	0.89	0.05	no
Marker22696	46	78	36	0	0	18	1.35	0.62	0.07	no
Marker64560	50	79	29	0	0	20	5.58	2.79	0.05	no
Marker64561	52	77	29	0	0	20	6.8*	3.35	0	no
Marker64562	55	75	29	0	0	19	9.01*	4.25	0.15	no
Marker64563	54	80	31	0	0	13	6.56*	3.21	0.02	no
Marker64564	52	83	31	0	0	12	5.31	2.66	0.04	no
Marker64557	49	81	35	0	0	13	2.43	1.19	0.02	no
Marker64558	48	81	36	0	0	13	1.8	0.87	0.03	no
Marker64559	48	82	35	0	0	13	2.05	1.02	0	no
Marker21740	50	92	36	0	0	0	2.4	1.1	0.29	no
Marker21742	50	92	36	0	0	0	2.4	1.1	0.29	no
Marker64556	48	87	34	0	0	9	2.47	1.16	0.23	no
Marker10101	43	65	32	0	0	38	2.44	0.86	0.6	no
Marker10088	51	76	34	0	0	17	4.09	1.8	0.33	no
Marker10089	51	77	33	0	0	17	4.33	2.01	0.16	no
Marker10086	51	76	34	0	0	17	4.09	1.8	0.33	no
Marker10087	51	75	35	0	0	17	3.93	1.59	0.56	no
Marker10090	51	76	34	0	0	17	4.09	1.8	0.33	no
Marker10069	52	73	28	0	0	25	7.85*	3.76	0.07	no
Marker10070	52	73	28	0	0	25	7.85*	3.76	0.07	no
Marker10073	52	75	28	0	0	23	7.59*	3.72	0.01	no
Marker10071	52	73	29	0	0	24	7.29*	3.44	0.14	no
Marker10068	52	75	28	0	0	23	7.59*	3.72	0.01	no
Marker10072	53	74	28	0	0	23	8.38*	4.03	0.06	no
Marker10083	49	71	32	0	0	26	4.46	1.9	0.44	no
Marker10084	50	71	32	0	0	25	5.03	2.12	0.53	no
Marker10034	52	82	36	0	0	8	3.22	1.51	0.12	no
Marker10082	62	77	31	0	0	8	12.81**	5.65	0.67	no
Marker10193	54	87	36	0	0	1	3.71	1.83	0.01	no
Marker10195	54	87	36	0	0	1	3.71	1.83	0.01	no
Marker10123	54	90	33	0	0	1	5.03	2.49	0.18	no
Marker10124	54	90	33	0	0	1	5.03	2.49	0.18	no
Marker10117	54	89	35	0	0	0	4.06	2.03	0.02	no
Marker10201	54	88	35	0	0	1	4.08	2.04	0.01	no
Marker10202	54	88	35	0	0	1	4.08	2.04	0.01	no
Marker10208	53	83	34	0	0	8	4.34	2.12	0.02	no
Marker10222	54	68	34	0	0	22	7.69*	2.56	2.01	no
Marker10221	54	69	33	0	0	22	7.73*	2.83	1.53	no
Marker10139	43	74	24	0	0	37	5.47	2.56	0.67	no
Marker10160	50	58	30	0	0	40	9.3**	2.9	2.76	no
Marker10306	71	62	26	0	0	19	33.18**	12.74**	3.68	g
Marker10305	70	63	26	0	0	19	31.2**	12.18**	3.2	g
Marker10354	51	55	26	0	0	46	13.14**	4.73	2.43	no
Marker10355	51	55	26	0	0	46	13.14**	4.73	2.43	no
Marker10356	51	55	26	0	0	46	13.14**	4.73	2.43	no
Marker10357	52	53	26	0	0	47	15.09**	5.16	3.26	no
Marker10318	46	51	30	0	0	51	8.95*	2.02	4.29	no
Marker10304	51	68	35	0	0	24	5.43	1.66	1.77	no
Marker52267	52	87	36	0	0	3	2.93	1.46	0	no
Marker52258	53	81	37	0	0	7	3.47	1.5	0.34	no
Marker52253	52	82	37	0	0	7	2.92	1.32	0.19	no
Marker52255	52	82	37	0	0	7	2.92	1.32	0.19	no
Marker52256	52	82	37	0	0	7	2.92	1.32	0.19	no
Marker52257	52	82	37	0	0	7	2.92	1.32	0.19	no
Marker52270	53	91	34	0	0	0	4.15	2.03	0.21	no
Marker52272	53	91	34	0	0	0	4.15	2.03	0.21	no
Marker10359	54	91	33	0	0	0	5.04	2.48	0.24	no
Marker10320	53	91	33	0	0	1	4.66	2.26	0.31	no
Marker25866	53	93	32	0	0	0	5.31	2.48	0.63	no
Marker10334	52	80	31	0	0	15	5.47	2.71	0	no
Marker10335	52	80	31	0	0	15	5.47	2.71	0	no
Marker10336	52	80	31	0	0	15	5.47	2.71	0	no
Marker10333	53	79	31	0	0	15	6.09*	2.97	0.03	no
Marker10265	42	63	44	0	0	29	3.6	0.03	3.54	no
chr11 Marker number:134
Marker	a	h	b	c	d	-	x1	x2	x3	Selection
Marker56501	38	45	44	0	0	51	11.35**	0.28	10.66**	z
Marker56500	43	61	37	0	0	37	3.07	0.26	2.5	no
Marker32219	42	68	38	0	0	30	1.19	0.11	0.96	no
Marker32220	42	68	38	0	0	30	1.19	0.11	0.96	no
Marker32221	42	66	38	0	0	32	1.56	0.11	1.32	no
Marker32207	40	69	37	0	0	32	0.56	0.06	0.43	no
Marker32196	42	68	33	0	0	35	1.48	0.57	0.29	no
Marker32197	42	68	33	0	0	35	1.48	0.57	0.29	no
Marker32198	42	69	33	0	0	34	1.38	0.56	0.21	no
Marker53150	41	87	36	0	0	14	0.91	0.15	0.63	no
Marker53149	41	87	37	0	0	13	0.68	0.1	0.5	no
Marker53147	43	85	36	0	0	14	0.82	0.3	0.24	no
Marker53148	43	86	36	0	0	13	0.89	0.3	0.32	no
Marker15656	42	87	38	0	0	11	0.49	0.1	0.3	no
Marker15657	42	87	38	0	0	11	0.49	0.1	0.3	no
Marker15664	47	88	39	0	0	4	0.76	0.37	0.03	no
Marker15665	47	88	39	0	0	4	0.76	0.37	0.03	no
Marker15666	47	88	39	0	0	4	0.76	0.37	0.03	no
Marker15690	40	66	34	0	0	38	0.97	0.26	0.43	no
Marker15715	50	81	41	0	0	6	1.52	0.47	0.53	no
Marker15716	50	82	40	0	0	6	1.53	0.58	0.32	no
Marker15692	32	67	33	0	0	46	0.05	0.01	0.03	no
Marker15741	31	74	43	0	0	30	1.95	0.97	0.01	no
Marker15679	36	70	33	0	0	39	0.14	0.06	0.01	no
Marker15667	43	74	42	0	0	19	0.77	0.01	0.76	no
Marker15668	43	74	42	0	0	19	0.77	0.01	0.76	no
Marker15745	33	64	31	0	0	50	0.06	0.03	0	no
Marker15746	33	64	32	0	0	49	0.02	0.01	0.01	no
Marker53140	39	62	29	0	0	48	1.82	0.77	0.21	no
Marker53138	39	62	29	0	0	48	1.82	0.77	0.21	no
Marker53139	39	62	29	0	0	48	1.82	0.77	0.21	no
Marker53143	42	85	40	0	0	11	0.1	0.02	0.05	no
Marker15682	43	79	35	0	0	21	0.82	0.41	0.01	no
Marker15743	50	85	40	0	0	3	1.29	0.57	0.11	no
Marker15744	50	85	40	0	0	3	1.29	0.57	0.11	no
Marker15742	50	86	39	0	0	3	1.43	0.69	0.03	no
Marker15717	42	79	37	0	0	20	0.32	0.16	0	no
Marker15680	43	75	34	0	0	26	1.09	0.53	0.01	no
Marker15701	47	88	39	0	0	4	0.76	0.37	0.03	no
Marker15749	48	89	41	0	0	0	0.55	0.28	0	no
Marker15672	41	74	31	0	0	32	1.4	0.68	0.05	no
Marker15673	41	74	31	0	0	32	1.4	0.68	0.05	no
Marker53137	47	91	40	0	0	0	0.64	0.28	0.1	no
Marker55407	47	87	40	0	0	4	0.56	0.28	0	no
Marker55408	47	87	40	0	0	4	0.56	0.28	0	no
Marker55402	47	90	41	0	0	0	0.43	0.2	0.03	no
Marker68307	47	90	41	0	0	0	0.43	0.2	0.03	no
Marker68308	47	90	41	0	0	0	0.43	0.2	0.03	no
Marker68309	47	90	41	0	0	0	0.43	0.2	0.03	no
Marker53156	43	80	36	0	0	19	0.62	0.31	0.01	no
Marker32184	33	65	28	0	0	52	0.52	0.2	0.14	no
Marker32185	33	66	28	0	0	51	0.59	0.2	0.21	no
Marker68317	39	76	31	0	0	32	1.12	0.44	0.29	no
Marker53165	41	77	33	0	0	27	0.91	0.42	0.08	no
Marker32192	47	82	39	0	0	10	0.86	0.38	0.08	no
Marker32193	47	82	38	0	0	11	1.02	0.49	0.04	no
Marker32210	48	86	44	0	0	0	0.38	0.09	0.2	no
Marker32212	48	86	44	0	0	0	0.38	0.09	0.2	no
Marker32211	48	87	43	0	0	0	0.37	0.14	0.08	no
Marker32217	49	84	43	0	0	2	0.77	0.2	0.35	no
Marker32218	49	84	43	0	0	2	0.77	0.2	0.35	no
Marker32216	49	84	43	0	0	2	0.77	0.2	0.35	no
Marker56498	46	89	42	0	0	1	0.19	0.09	0.01	no
Marker56499	47	88	42	0	0	1	0.29	0.14	0	no
Marker71131	45	86	39	0	0	8	0.45	0.21	0.03	no
Marker56507	35	67	27	0	0	49	1.19	0.5	0.24	no
Marker56511	39	68	35	0	0	36	0.48	0.11	0.24	no
Marker48404	47	82	39	0	0	10	0.86	0.38	0.08	no
Marker48405	47	82	39	0	0	10	0.86	0.38	0.08	no
Marker48406	47	82	39	0	0	10	0.86	0.38	0.08	no
Marker48473	46	74	41	0	0	17	1.36	0.16	1.03	no
Marker48465	29	66	53	0	0	30	9.51**	3.89	1.04	no
Marker48403	40	59	30	0	0	49	2.49	0.78	0.82	no
Marker48402	42	69	27	0	0	40	3.26	1.63	0.02	no
Marker63813	38	64	30	0	0	46	1.09	0.48	0.09	no
Marker72189	42	72	33	0	0	31	1.16	0.55	0.04	no
Marker71607	45	82	40	0	0	11	0.35	0.15	0.05	no
Marker71608	45	82	40	0	0	11	0.35	0.15	0.05	no
Marker58024	50	89	39	0	0	0	1.36	0.68	0	no
Marker58025	50	89	39	0	0	0	1.36	0.68	0	no
Marker58026	50	89	39	0	0	0	1.36	0.68	0	no
Marker58027	50	89	39	0	0	0	1.36	0.68	0	no
Marker69865	45	75	38	0	0	20	1.03	0.31	0.38	no
Marker68779	41	59	33	0	0	45	2.65	0.48	1.6	no
Marker68780	41	61	33	0	0	43	2.2	0.47	1.17	no
Marker56834	42	67	39	0	0	30	1.45	0.06	1.31	no
Marker69108	42	59	38	0	0	39	3.4	0.12	3.14	no
Marker69107	42	60	37	0	0	39	2.96	0.18	2.55	no
Marker69106	43	59	37	0	0	39	3.69	0.26	3.11	no
Marker71869	35	59	45	0	0	39	4.61	0.72	2.99	no
Marker71872	35	59	45	0	0	39	4.61	0.72	2.99	no
Marker71870	36	58	44	0	0	40	4.43	0.46	3.38	no
Marker71871	35	58	44	0	0	41	4.4	0.59	3.07	no
Marker58039	44	70	34	0	0	30	1.78	0.68	0.37	no
Marker56851	46	86	40	0	0	6	0.42	0.21	0	no
Marker56850	46	87	39	0	0	6	0.59	0.28	0.03	no
Marker56849	47	66	38	0	0	27	3.46	0.54	2.27	no
Marker56848	47	65	39	0	0	27	3.77	0.42	2.82	no
Marker69876	48	65	34	0	0	31	4.63	1.33	1.7	no
Marker68072	48	66	37	0	0	27	3.99	0.8	2.22	no
Marker68073	48	66	37	0	0	27	3.99	0.8	2.22	no
Marker68074	48	66	37	0	0	27	3.99	0.8	2.22	no
Marker68082	49	78	40	0	0	11	1.69	0.49	0.67	no
Marker52892	45	72	37	0	0	24	1.48	0.42	0.6	no
Marker48466	47	76	42	0	0	13	1.33	0.15	1	no
Marker59518	43	59	38	0	0	38	3.81	0.18	3.41	no
Marker48488	58	74	41	0	0	5	6.95*	1.67	3.21	no
Marker73211	43	74	43	0	0	18	0.9	0	0.9	no
Marker59517	51	83	44	0	0	0	1.36	0.28	0.77	no
Marker48485	51	82	42	0	0	3	1.62	0.46	0.64	no
Marker73645	46	79	38	0	0	15	0.94	0.39	0.13	no
Marker48489	51	80	42	0	0	5	1.91	0.47	0.91	no
Marker73210	49	85	43	0	0	1	0.68	0.2	0.26	no
Marker48458	48	80	43	0	0	7	1	0.15	0.69	no
Marker48459	48	80	43	0	0	7	1	0.15	0.69	no
Marker71465	48	86	41	0	0	3	0.61	0.28	0.04	no
Marker71466	48	86	41	0	0	3	0.61	0.28	0.04	no
Marker71467	48	86	41	0	0	3	0.61	0.28	0.04	no
Marker68101	48	91	39	0	0	0	1	0.46	0.11	no
Marker63812	48	91	38	0	0	1	1.27	0.56	0.18	no
Marker63816	47	91	39	0	0	1	0.86	0.36	0.16	no
Marker61655	49	89	34	0	0	6	2.83	1.31	0.32	no
Marker61657	49	90	33	0	0	6	3.35	1.49	0.53	no
Marker61658	50	89	33	0	0	6	3.57	1.68	0.35	no
Marker61656	51	88	33	0	0	6	3.86	1.88	0.21	no
Marker63807	42	73	37	0	0	26	0.57	0.16	0.22	no
Marker68815	37	71	33	0	0	37	0.23	0.11	0.01	no
Marker68816	37	69	33	0	0	39	0.24	0.12	0.01	no
Marker68817	37	69	33	0	0	39	0.24	0.12	0.01	no
Marker52893	49	89	40	0	0	0	0.91	0.46	0	no
Marker71462	44	64	32	0	0	38	3.09	1.03	0.87	no
Marker71463	44	64	32	0	0	38	3.09	1.03	0.87	no
Marker61653	47	54	38	0	0	39	8.08*	0.58	6.71*	z
Marker61654	47	55	37	0	0	39	7.49*	0.72	5.81	no
chr14 Marker number:392
Marker	a	h	b	c	d	-	x1	x2	x3	Selection
Marker16320	32	87	41	0	0	18	2.24	0.51	1.32	no
Marker16319	32	87	41	0	0	18	2.24	0.51	1.32	no
Marker16321	32	87	41	0	0	18	2.24	0.51	1.32	no
Marker16318	32	86	42	0	0	18	2.15	0.62	1	no
Marker16322	32	86	42	0	0	18	2.15	0.62	1	no
Marker16294	34	91	44	0	0	9	2.18	0.59	1.1	no
Marker16308	34	99	45	0	0	0	3.61	0.68	2.42	no
Marker16304	33	97	46	0	0	2	3.76	0.96	2.07	no
Marker16305	33	97	46	0	0	2	3.76	0.96	2.07	no
Marker16306	33	97	46	0	0	2	3.76	0.96	2.07	no
Marker16307	33	97	46	0	0	2	3.76	0.96	2.07	no
Marker16297	35	98	44	0	0	1	2.95	0.46	2.15	no
Marker16290	35	94	45	0	0	4	2.28	0.57	1.23	no
Marker16288	35	93	46	0	0	4	2.22	0.7	0.93	no
Marker16289	35	93	46	0	0	4	2.22	0.7	0.93	no
Marker47615	35	91	48	0	0	4	2.31	0.97	0.47	no
Marker62427	35	90	45	0	0	8	1.76	0.59	0.66	no
Marker47613	37	93	48	0	0	0	1.72	0.68	0.43	no
Marker47614	37	93	48	0	0	0	1.72	0.68	0.43	no
Marker47616	36	91	48	0	0	3	1.93	0.82	0.35	no
Marker47618	35	91	47	0	0	5	2.13	0.83	0.56	no
Marker16332	35	95	46	0	0	2	2.49	0.69	1.24	no
Marker34962	32	97	43	0	0	6	4.22	0.7	3.02	no
Marker16342	36	99	42	0	0	1	2.9	0.2	2.55	no
Marker16343	36	99	42	0	0	1	2.9	0.2	2.55	no
Marker16344	36	99	42	0	0	1	2.9	0.2	2.55	no
Marker16345	36	99	42	0	0	1	2.9	0.2	2.55	no
Marker16352	37	98	42	0	0	1	2.32	0.14	2.07	no
Marker34961	35	98	42	0	0	3	3.08	0.28	2.6	no
Marker34966	35	101	41	0	0	1	3.94	0.2	3.6	no
Marker34964	35	102	41	0	0	0	4.2	0.2	3.87	no
Marker34969	33	102	41	0	0	2	5.18	0.36	4.59	no
Marker34986	36	101	41	0	0	0	3.52	0.14	3.28	no
Marker34987	35	102	41	0	0	0	4.2	0.2	3.87	no
Marker32092	36	98	43	0	0	1	2.59	0.28	2.11	no
Marker32113	37	96	43	0	0	2	1.86	0.2	1.5	no
Marker32112	36	97	43	0	0	2	2.4	0.28	1.9	no
Marker32096	37	98	43	0	0	0	2.22	0.2	1.87	no
Marker32106	37	98	43	0	0	0	2.22	0.2	1.87	no
Marker32114	38	95	44	0	0	1	1.36	0.2	0.99	no
Marker34998	38	97	43	0	0	0	1.72	0.14	1.47	no
Marker32132	38	96	43	0	0	1	1.55	0.14	1.3	no
Marker32097	38	94	43	0	0	3	1.25	0.14	0.99	no
Marker32089	35	99	43	0	0	1	3.21	0.36	2.59	no
Marker73873	35	100	43	0	0	0	3.44	0.36	2.82	no
Marker73874	35	100	43	0	0	0	3.44	0.36	2.82	no
Marker64858	36	95	46	0	0	1	2.08	0.56	1.05	no
Marker38038	36	94	48	0	0	0	2.18	0.81	0.66	no
Marker38046	39	88	43	0	0	8	0.4	0.09	0.22	no
Marker38044	39	88	43	0	0	8	0.4	0.09	0.22	no
Marker38043	39	88	43	0	0	8	0.4	0.09	0.22	no
Marker38045	39	87	44	0	0	8	0.39	0.15	0.1	no
Marker38047	39	87	44	0	0	8	0.39	0.15	0.1	no
Marker38053	36	86	50	0	0	6	2.28	1.14	0.01	no
Marker38060	39	82	54	0	0	3	3.26	1.29	0.55	no
Marker38061	39	82	54	0	0	3	3.26	1.29	0.55	no
Marker65528	35	81	49	0	0	13	2.43	1.19	0.02	no
Marker46739	35	85	51	0	0	7	3	1.5	0	no
Marker46732	37	73	47	0	0	21	2.04	0.64	0.69	no
Marker46733	35	76	46	0	0	21	1.7	0.77	0.12	no
Marker46731	34	75	45	0	0	24	1.68	0.79	0.07	no
Marker46730	34	76	45	0	0	23	1.62	0.78	0.03	no
Marker38054	38	77	51	0	0	12	2.9	1.02	0.74	no
Marker38066	36	84	51	0	0	7	2.68	1.32	0.02	no
Marker65165	32	71	50	0	0	25	5.03	2.12	0.53	no
Marker65163	32	73	49	0	0	24	4.17	1.88	0.25	no
Marker65164	32	73	49	0	0	24	4.17	1.88	0.25	no
Marker65166	32	72	49	0	0	25	4.31	1.89	0.34	no
Marker65167	32	72	49	0	0	25	4.31	1.89	0.34	no
Marker65168	32	72	49	0	0	25	4.31	1.89	0.34	no
Marker65159	35	94	49	0	0	0	2.76	1.1	0.7	no
Marker65158	35	94	49	0	0	0	2.76	1.1	0.7	no
Marker65171	35	94	49	0	0	0	2.76	1.1	0.7	no
Marker65172	35	94	49	0	0	0	2.76	1.1	0.7	no
Marker65173	35	94	49	0	0	0	2.76	1.1	0.7	no
Marker50399	36	90	47	0	0	5	1.68	0.7	0.35	no
Marker50404	36	90	49	0	0	3	2.07	0.97	0.21	no
Marker50414	36	89	49	0	0	4	2.03	0.97	0.14	no
Marker50403	36	81	44	0	0	17	0.8	0.4	0.01	no
Marker50400	34	80	42	0	0	22	0.92	0.41	0.13	no
Marker50401	34	80	42	0	0	22	0.92	0.41	0.13	no
Marker50402	36	81	43	0	0	18	0.64	0.31	0.03	no
Marker46759	33	88	51	0	0	6	3.86	1.88	0.21	no
Marker46760	33	89	51	0	0	5	3.89	1.87	0.28	no
Marker46761	33	89	51	0	0	5	3.89	1.87	0.28	no
Marker46762	32	92	50	0	0	4	4.3	1.86	0.83	no
Marker46735	35	94	49	0	0	0	2.76	1.1	0.7	no
Marker46734	35	94	49	0	0	0	2.76	1.1	0.7	no
Marker65527	33	91	49	0	0	5	3.43	1.48	0.65	no
Marker54294	35	93	49	0	0	1	2.67	1.11	0.58	no
Marker46742	35	93	49	0	0	1	2.67	1.11	0.58	no
Marker46741	35	93	49	0	0	1	2.67	1.11	0.58	no
Marker46743	33	96	49	0	0	0	3.98	1.44	1.36	no
Marker46745	33	96	49	0	0	0	3.98	1.44	1.36	no
Marker46746	33	96	49	0	0	0	3.98	1.44	1.36	no
Marker46748	33	96	49	0	0	0	3.98	1.44	1.36	no
Marker46744	34	95	49	0	0	0	3.34	1.26	1	no
Marker46747	34	95	49	0	0	0	3.34	1.26	1	no
Marker54275	34	95	49	0	0	0	3.34	1.26	1	no
Marker54277	36	91	49	0	0	2	2.12	0.96	0.28	no
Marker54279	35	92	49	0	0	2	2.59	1.11	0.48	no
Marker54280	35	92	49	0	0	2	2.59	1.11	0.48	no
Marker38261	34	96	48	0	0	0	3.3	1.1	1.3	no
Marker38262	34	96	48	0	0	0	3.3	1.1	1.3	no
Marker38270	36	90	44	0	0	8	1.34	0.38	0.64	no
Marker38263	36	90	44	0	0	8	1.34	0.38	0.64	no
Marker38264	36	90	44	0	0	8	1.34	0.38	0.64	no
Marker38267	36	90	44	0	0	8	1.34	0.38	0.64	no
Marker38268	36	90	44	0	0	8	1.34	0.38	0.64	no
Marker38269	36	90	44	0	0	8	1.34	0.38	0.64	no
Marker38271	36	90	44	0	0	8	1.34	0.38	0.64	no
Marker38272	36	90	44	0	0	8	1.34	0.38	0.64	no
Marker38265	37	89	44	0	0	8	0.95	0.29	0.41	no
Marker38266	37	89	44	0	0	8	0.95	0.29	0.41	no
Marker38307	36	93	47	0	0	2	1.94	0.69	0.65	no
Marker38308	36	93	47	0	0	2	1.94	0.69	0.65	no
Marker74027	36	94	47	0	0	1	2.05	0.68	0.78	no
Marker74028	36	94	47	0	0	1	2.05	0.68	0.78	no
Marker38310	36	94	47	0	0	1	2.05	0.68	0.78	no
Marker72473	36	87	50	0	0	5	2.27	1.13	0.03	no
Marker38325	37	76	54	0	0	11	4.81	1.73	1.08	no
Marker38326	35	73	54	0	0	16	6.04*	2.23	1.2	no
Marker38327	35	73	54	0	0	16	6.04*	2.23	1.2	no
Marker38328	37	76	54	0	0	11	4.81	1.73	1.08	no
Marker38282	35	84	53	0	0	6	3.86	1.88	0.03	no
Marker38283	34	84	53	0	0	7	4.27	2.11	0	no
Marker38284	34	84	52	0	0	8	3.84	1.91	0	no
Marker38285	34	84	52	0	0	8	3.84	1.91	0	no
Marker60624	36	83	43	0	0	16	0.7	0.3	0.11	no
Marker60627	36	83	43	0	0	16	0.7	0.3	0.11	no
Marker60621	35	83	43	0	0	17	0.95	0.4	0.18	no
Marker60622	35	83	43	0	0	17	0.95	0.4	0.18	no
Marker60623	35	83	43	0	0	17	0.95	0.4	0.18	no
Marker60625	36	83	43	0	0	16	0.7	0.3	0.11	no
Marker60626	36	83	43	0	0	16	0.7	0.3	0.11	no
Marker66179	34	93	48	0	0	3	2.93	1.12	0.85	no
Marker66180	34	93	48	0	0	3	2.93	1.12	0.85	no
Marker66181	34	93	48	0	0	3	2.93	1.12	0.85	no
Marker66182	34	92	49	0	0	3	3.03	1.29	0.61	no
Marker66183	34	92	49	0	0	3	3.03	1.29	0.61	no
Marker66184	34	92	49	0	0	3	3.03	1.29	0.61	no
Marker66189	35	94	49	0	0	0	2.76	1.1	0.7	no
Marker70693	35	93	49	0	0	1	2.67	1.11	0.58	no
Marker21992	35	92	49	0	0	2	2.59	1.11	0.48	no
Marker21986	34	88	51	0	0	5	3.39	1.67	0.13	no
Marker21987	34	88	51	0	0	5	3.39	1.67	0.13	no
Marker21988	34	88	51	0	0	5	3.39	1.67	0.13	no
Marker66137	35	89	52	0	0	2	3.31	1.64	0.08	no
Marker66138	35	89	52	0	0	2	3.31	1.64	0.08	no
Marker66139	35	89	52	0	0	2	3.31	1.64	0.08	no
Marker66140	35	91	52	0	0	0	3.34	1.62	0.18	no
Marker66165	31	76	50	0	0	21	4.76	2.3	0.05	no
Marker66166	31	78	50	0	0	19	4.6	2.27	0	no
Marker66167	31	78	50	0	0	19	4.6	2.27	0	no
Marker66168	31	77	50	0	0	20	4.67	2.28	0.02	no
Marker66169	31	77	50	0	0	20	4.67	2.28	0.02	no
Marker66170	31	77	50	0	0	20	4.67	2.28	0.02	no
Marker21955	35	87	49	0	0	7	2.35	1.15	0.1	no
Marker21957	38	88	50	0	0	2	1.64	0.82	0	no
Marker21958	38	88	50	0	0	2	1.64	0.82	0	no
Marker21953	38	86	50	0	0	4	1.68	0.83	0.01	no
Marker20516	36	85	50	0	0	7	2.3	1.15	0	no
Marker20517	36	85	50	0	0	7	2.3	1.15	0	no
Marker20530	38	90	49	0	0	1	1.42	0.68	0.08	no
Marker20531	38	90	49	0	0	1	1.42	0.68	0.08	no
Marker21925	37	92	49	0	0	0	1.82	0.81	0.26	no
Marker21926	37	92	49	0	0	0	1.82	0.81	0.26	no
Marker21927	37	92	49	0	0	0	1.82	0.81	0.26	no
Marker21930	37	92	49	0	0	0	1.82	0.81	0.26	no
Marker21931	37	92	49	0	0	0	1.82	0.81	0.26	no
Marker21928	37	92	49	0	0	0	1.82	0.81	0.26	no
Marker21929	37	92	49	0	0	0	1.82	0.81	0.26	no
Marker20513	37	85	49	0	0	7	1.69	0.84	0	no
Marker20515	39	89	48	0	0	2	0.94	0.46	0.03	no
Marker20522	46	84	46	0	0	2	0.36	0	0.36	no
Marker20523	46	84	46	0	0	2	0.36	0	0.36	no
Marker20524	46	84	46	0	0	2	0.36	0	0.36	no
Marker20526	46	84	46	0	0	2	0.36	0	0.36	no
Marker20527	46	84	46	0	0	2	0.36	0	0.36	no
Marker20529	46	84	46	0	0	2	0.36	0	0.36	no
Marker20525	46	84	46	0	0	2	0.36	0	0.36	no
Marker20528	45	84	47	0	0	2	0.41	0.02	0.36	no
Marker20604	38	88	48	0	0	4	1.17	0.57	0.04	no
Marker70998	38	88	51	0	0	1	1.92	0.95	0	no
Marker70997	38	88	51	0	0	1	1.92	0.95	0	no
Marker20558	38	89	51	0	0	0	1.9	0.95	0.01	no
Marker20559	38	89	51	0	0	0	1.9	0.95	0.01	no
Marker20584	38	88	51	0	0	1	1.92	0.95	0	no
Marker20591	38	89	51	0	0	0	1.9	0.95	0.01	no
Marker20592	38	89	51	0	0	0	1.9	0.95	0.01	no
Marker20607	38	89	51	0	0	0	1.9	0.95	0.01	no
Marker20620	38	87	51	0	0	2	1.94	0.96	0.01	no
Marker20621	38	87	51	0	0	2	1.94	0.96	0.01	no
Marker20606	38	88	51	0	0	1	1.92	0.95	0	no
Marker20624	38	88	51	0	0	1	1.92	0.95	0	no
Marker20585	39	87	51	0	0	1	1.68	0.81	0.03	no
Marker20562	38	87	51	0	0	2	1.94	0.96	0.01	no
Marker20556	41	85	50	0	0	2	1.12	0.46	0.18	no
Marker20554	41	86	51	0	0	0	1.33	0.56	0.17	no
Marker20555	41	85	51	0	0	1	1.41	0.56	0.24	no
Marker20545	38	84	52	0	0	4	2.46	1.13	0.14	no
Marker20618	38	83	53	0	0	4	2.95	1.29	0.26	no
Marker20619	38	83	53	0	0	4	2.95	1.29	0.26	no
Marker20605	38	85	52	0	0	3	2.38	1.12	0.09	no
Marker72657	38	88	52	0	0	0	2.22	1.1	0	no
Marker20588	38	86	51	0	0	3	1.98	0.97	0.02	no
Marker20610	38	83	50	0	0	7	1.83	0.84	0.1	no
Marker68422	37	84	53	0	0	4	3.15	1.47	0.12	no
Marker68423	37	87	54	0	0	0	3.34	1.62	0.03	no
Marker68424	37	87	54	0	0	0	3.34	1.62	0.03	no
Marker72934	37	88	53	0	0	0	2.9	1.44	0	no
Marker72935	37	88	53	0	0	0	2.9	1.44	0	no
Marker68426	37	86	52	0	0	3	2.62	1.29	0.02	no
Marker72492	37	88	53	0	0	0	2.9	1.44	0	no
Marker63083	37	84	54	0	0	3	3.58	1.65	0.17	no
Marker73349	37	85	55	0	0	1	3.94	1.83	0.15	no
Marker71020	37	84	55	0	0	2	4.05	1.84	0.22	no
Marker71021	37	84	55	0	0	2	4.05	1.84	0.22	no
Marker70321	37	86	55	0	0	0	3.84	1.82	0.1	no
Marker66966	37	78	53	0	0	10	3.9	1.52	0.67	no
Marker73500	37	84	52	0	0	5	2.75	1.3	0.08	no
Marker73501	37	84	52	0	0	5	2.75	1.3	0.08	no
Marker60916	37	84	55	0	0	2	4.05	1.84	0.22	no
Marker60915	38	83	54	0	0	3	3.39	1.46	0.33	no
Marker63095	38	79	52	0	0	9	3.04	1.16	0.58	no
Marker63092	38	80	50	0	0	10	2.1	0.86	0.31	no
Marker63094	38	80	50	0	0	10	2.1	0.86	0.31	no
Marker63093	38	79	52	0	0	9	3.04	1.16	0.58	no
Marker59085	38	86	53	0	0	1	2.68	1.27	0.08	no
Marker30476	38	81	51	0	0	8	2.36	0.99	0.29	no
Marker30477	38	83	51	0	0	6	2.17	0.98	0.15	no
Marker30451	39	75	55	0	0	9	5.17	1.51	1.84	no
Marker30450	39	75	55	0	0	9	5.17	1.51	1.84	no
Marker30452	39	75	55	0	0	9	5.17	1.51	1.84	no
Marker59074	38	77	51	0	0	12	2.9	1.02	0.74	no
Marker59075	38	77	51	0	0	12	2.9	1.02	0.74	no
Marker54739	38	84	54	0	0	2	3.27	1.45	0.25	no
Marker54758	41	85	52	0	0	0	1.72	0.68	0.3	no
Marker54759	41	85	52	0	0	0	1.72	0.68	0.3	no
Marker54760	41	85	52	0	0	0	1.72	0.68	0.3	no
Marker54761	41	85	52	0	0	0	1.72	0.68	0.3	no
Marker54788	41	84	52	0	0	1	1.82	0.68	0.39	no
Marker54793	41	85	52	0	0	0	1.72	0.68	0.3	no
Marker54794	41	85	52	0	0	0	1.72	0.68	0.3	no
Marker54789	40	82	52	0	0	4	2.23	0.83	0.49	no
Marker54790	40	82	52	0	0	4	2.23	0.83	0.49	no
Marker54800	40	81	53	0	0	4	2.77	0.97	0.71	no
Marker54798	40	81	53	0	0	4	2.77	0.97	0.71	no
Marker54797	41	81	53	0	0	3	2.61	0.82	0.86	no
Marker54799	40	81	53	0	0	4	2.77	0.97	0.71	no
Marker63793	41	83	53	0	0	1	2.31	0.81	0.59	no
Marker63804	41	83	53	0	0	1	2.31	0.81	0.59	no
Marker63800	39	84	53	0	0	2	2.59	1.11	0.27	no
Marker54821	38	78	54	0	0	8	4.16	1.51	0.93	no
Marker54822	38	78	54	0	0	8	4.16	1.51	0.93	no
Marker69980	40	78	52	0	0	8	2.85	0.85	1.03	no
Marker69979	40	78	52	0	0	8	2.85	0.85	1.03	no
Marker69978	40	79	52	0	0	7	2.67	0.84	0.87	no
Marker69981	40	77	53	0	0	8	3.49	0.99	1.34	no
Marker62840	40	82	51	0	0	5	1.87	0.7	0.4	no
Marker62842	41	83	52	0	0	2	1.94	0.69	0.5	no
Marker62841	41	84	51	0	0	2	1.5	0.57	0.32	no
Marker52613	42	82	54	0	0	0	2.72	0.81	0.99	no
Marker52614	42	82	54	0	0	0	2.72	0.81	0.99	no
Marker52629	43	81	54	0	0	0	2.8	0.68	1.33	no
Marker52615	44	70	52	0	0	12	4.84	0.39	3.97	no
Marker52616	44	70	52	0	0	12	4.84	0.39	3.97	no
Marker52617	44	71	52	0	0	11	4.51	0.38	3.65	no
Marker52618	44	71	52	0	0	11	4.51	0.38	3.65	no
Marker52619	44	73	50	0	0	11	3.07	0.22	2.59	no
Marker68616	42	85	51	0	0	0	1.27	0.46	0.32	no
Marker68617	42	85	51	0	0	0	1.27	0.46	0.32	no
Marker53553	41	86	51	0	0	0	1.33	0.56	0.17	no
Marker67931	43	83	51	0	0	1	1.41	0.36	0.64	no
Marker53531	43	76	49	0	0	10	1.95	0.21	1.49	no
Marker53536	43	80	49	0	0	6	1.26	0.21	0.81	no
Marker53535	43	80	49	0	0	6	1.26	0.21	0.81	no
Marker53537	44	81	49	0	0	4	1.11	0.14	0.81	no
Marker38466	46	73	49	0	0	10	2.99	0.05	2.87	no
Marker38465	45	80	48	0	0	5	1.08	0.05	0.97	no
Marker38443	47	83	47	0	0	1	0.68	0	0.68	no
Marker38444	47	83	47	0	0	1	0.68	0	0.68	no
Marker38445	47	83	47	0	0	1	0.68	0	0.68	no
Marker38446	43	85	47	0	0	3	0.33	0.09	0.14	no
Marker38425	44	81	44	0	0	9	0.29	0	0.29	no
Marker38426	44	81	44	0	0	9	0.29	0	0.29	no
Marker38420	46	73	46	0	0	13	2.19	0	2.19	no
Marker38419	46	73	46	0	0	13	2.19	0	2.19	no
Marker38421	46	72	46	0	0	14	2.44	0	2.44	no
Marker27643	44	87	44	0	0	3	0.01	0	0.01	no
Marker27644	44	87	44	0	0	3	0.01	0	0.01	no
Marker27641	45	86	44	0	0	3	0.06	0.01	0.05	no
Marker27642	45	86	44	0	0	3	0.06	0.01	0.05	no
Marker27658	49	78	44	0	0	7	1.61	0.15	1.29	no
Marker27655	49	75	43	0	0	11	2.16	0.22	1.69	no
Marker27657	49	75	43	0	0	11	2.16	0.22	1.69	no
Marker27656	49	77	45	0	0	7	1.88	0.09	1.67	no
Marker27645	47	86	44	0	0	1	0.24	0.05	0.14	no
Marker27629	45	83	43	0	0	7	0.19	0.02	0.14	no
Marker27668	45	86	44	0	0	3	0.06	0.01	0.05	no
Marker27669	45	86	44	0	0	3	0.06	0.01	0.05	no
Marker27680	45	79	46	0	0	8	0.86	0.01	0.85	no
Marker27681	45	78	46	0	0	9	1.01	0.01	1	no
Marker27682	45	79	46	0	0	8	0.86	0.01	0.85	no
Marker27678	46	82	45	0	0	5	0.48	0.01	0.47	no
Marker27661	46	84	44	0	0	4	0.25	0.02	0.21	no
Marker27659	47	84	44	0	0	3	0.38	0.05	0.28	no
Marker27660	47	84	44	0	0	3	0.38	0.05	0.28	no
Marker27609	46	88	43	0	0	1	0.11	0.05	0.01	no
Marker27617	47	87	44	0	0	0	0.19	0.05	0.09	no
Marker27618	47	87	44	0	0	0	0.19	0.05	0.09	no
Marker27619	47	87	44	0	0	0	0.19	0.05	0.09	no
Marker27616	45	88	43	0	0	2	0.05	0.02	0	no
Marker1996	42	84	44	0	0	8	0.07	0.02	0.02	no
Marker1995	42	84	44	0	0	8	0.07	0.02	0.02	no
Marker1999	45	79	41	0	0	13	0.49	0.1	0.29	no
Marker2000	44	78	42	0	0	14	0.44	0.02	0.39	no
Marker2001	54	71	45	0	0	8	5.56	0.48	4.48	no
Marker2002	54	71	45	0	0	8	5.56	0.48	4.48	no
Marker2004	53	72	45	0	0	8	4.73	0.38	3.88	no
Marker2003	53	72	45	0	0	8	4.73	0.38	3.88	no
Marker2030	48	83	46	0	0	1	0.73	0.02	0.68	no
Marker2031	48	83	46	0	0	1	0.73	0.02	0.68	no
Marker2053	49	81	47	0	0	1	1.32	0.02	1.27	no
Marker2039	49	81	47	0	0	1	1.32	0.02	1.27	no
Marker2040	49	81	47	0	0	1	1.32	0.02	1.27	no
Marker2041	49	81	47	0	0	1	1.32	0.02	1.27	no
Marker2042	49	81	47	0	0	1	1.32	0.02	1.27	no
Marker2228	46	81	45	0	0	6	0.59	0.01	0.58	no
Marker2229	46	82	45	0	0	5	0.48	0.01	0.47	no
Marker2208	48	84	46	0	0	0	0.61	0.02	0.56	no
Marker2238	48	83	46	0	0	1	0.73	0.02	0.68	no
Marker2239	48	83	46	0	0	1	0.73	0.02	0.68	no
Marker2240	48	83	46	0	0	1	0.73	0.02	0.68	no
Marker2241	48	83	46	0	0	1	0.73	0.02	0.68	no
Marker40759	47	85	46	0	0	0	0.37	0.01	0.36	no
Marker2129	46	85	46	0	0	1	0.28	0	0.28	no
Marker2130	46	85	46	0	0	1	0.28	0	0.28	no
Marker2131	46	85	46	0	0	1	0.28	0	0.28	no
Marker2108	47	85	46	0	0	0	0.37	0.01	0.36	no
Marker2140	47	84	47	0	0	0	0.56	0	0.56	no
Marker2141	47	84	47	0	0	0	0.56	0	0.56	no
Marker2142	47	84	47	0	0	0	0.56	0	0.56	no
Marker2144	47	84	47	0	0	0	0.56	0	0.56	no
Marker2145	47	84	47	0	0	0	0.56	0	0.56	no
Marker2146	47	84	47	0	0	0	0.56	0	0.56	no
Marker2143	47	84	47	0	0	0	0.56	0	0.56	no
Marker2155	46	78	49	0	0	5	1.77	0.05	1.66	no
Marker2119	47	77	50	0	0	4	2.4	0.05	2.29	no
Marker2118	47	78	49	0	0	4	1.91	0.02	1.86	no
Marker40749	49	82	47	0	0	0	1.15	0.02	1.1	no
Marker2254	46	79	47	0	0	6	1.15	0.01	1.14	no
Marker2255	46	79	47	0	0	6	1.15	0.01	1.14	no
Marker2256	46	79	47	0	0	6	1.15	0.01	1.14	no
Marker40758	48	78	49	0	0	3	2.07	0.01	2.06	no
Marker40757	48	79	48	0	0	3	1.65	0	1.65	no
Marker40748	48	78	46	0	0	6	1.53	0.02	1.48	no
Marker40746	46	75	46	0	0	11	1.73	0	1.73	no
Marker40747	45	75	46	0	0	12	1.55	0.01	1.54	no
Marker2220	46	78	46	0	0	8	1.15	0	1.15	no
Marker2221	45	78	46	0	0	9	1.01	0.01	1	no
Marker40754	48	75	49	0	0	6	2.83	0.01	2.81	no
Marker40755	48	75	49	0	0	6	2.83	0.01	2.81	no
Marker40751	48	75	49	0	0	6	2.83	0.01	2.81	no
Marker40752	48	75	49	0	0	6	2.83	0.01	2.81	no
Marker40753	48	76	48	0	0	6	2.33	0	2.33	no
Marker40756	49	75	48	0	0	6	2.83	0.01	2.81	no
Marker2180	45	76	45	0	0	12	1.18	0	1.18	no
Marker2181	46	76	45	0	0	11	1.36	0.01	1.35	no
Marker2147	49	72	47	0	0	10	3.48	0.02	3.42	no
Marker2148	49	72	47	0	0	10	3.48	0.02	3.42	no
Marker40736	47	76	48	0	0	7	2.12	0.01	2.11	no
Marker2245	43	78	47	0	0	10	1.05	0.1	0.84	no
Marker2246	43	78	47	0	0	10	1.05	0.1	0.84	no
Marker2247	43	78	47	0	0	10	1.05	0.1	0.84	no
Marker2126	48	74	45	0	0	11	2.27	0.05	2.15	no
Marker2124	48	74	45	0	0	11	2.27	0.05	2.15	no
Marker2125	48	75	45	0	0	10	2.04	0.05	1.92	no
Marker2122	45	76	48	0	0	9	1.82	0.05	1.7	no
Marker2123	45	76	48	0	0	9	1.82	0.05	1.7	no
Marker40784	50	77	43	0	0	8	2.08	0.29	1.46	no
Marker40807	45	85	47	0	0	1	0.32	0.02	0.28	no
Marker40805	46	86	46	0	0	0	0.2	0	0.2	no
Marker36048	46	86	45	0	0	1	0.15	0.01	0.14	no
Marker39454	43	90	44	0	0	1	0.06	0.01	0.05	no
Marker39477	42	92	43	0	0	1	0.29	0.01	0.28	no
Marker48752	41	89	44	0	0	4	0.2	0.05	0.09	no
Marker48753	41	89	44	0	0	4	0.2	0.05	0.09	no
Marker48738	47	86	41	0	0	4	0.44	0.21	0.02	no
Marker48739	46	87	41	0	0	4	0.29	0.14	0	no
Marker48737	44	85	48	0	0	1	0.46	0.09	0.27	no
Marker48736	44	85	48	0	0	1	0.46	0.09	0.27	no
chr15 Marker number:308
Marker	a	h	b	c	d	-	x1	x2	x3	Selection
Marker2939	48	77	52	0	0	1	3.17	0.09	2.97	no
Marker2965	46	79	53	0	0	0	2.8	0.28	2.19	no
Marker2982	46	79	53	0	0	0	2.8	0.28	2.19	no
Marker2911	46	78	52	0	0	2	2.68	0.2	2.23	no
Marker2968	46	79	52	0	0	1	2.45	0.2	2	no
Marker10367	48	79	50	0	0	1	2.08	0.02	2.04	no
Marker10368	48	80	50	0	0	0	1.87	0.02	1.82	no
Marker10369	48	80	50	0	0	0	1.87	0.02	1.82	no
Marker10405	46	79	51	0	0	2	2.12	0.14	1.81	no
Marker10386	47	82	48	0	0	1	0.97	0.01	0.95	no
Marker10445	46	84	47	0	0	1	0.47	0.01	0.46	no
Marker10446	46	84	47	0	0	1	0.47	0.01	0.46	no
Marker10447	46	84	47	0	0	1	0.47	0.01	0.46	no
Marker10432	45	85	47	0	0	1	0.32	0.02	0.28	no
Marker10428	45	85	47	0	0	1	0.32	0.02	0.28	no
Marker10429	45	85	47	0	0	1	0.32	0.02	0.28	no
Marker10430	45	85	47	0	0	1	0.32	0.02	0.28	no
Marker10431	45	85	47	0	0	1	0.32	0.02	0.28	no
Marker10454	48	81	47	0	0	2	1.12	0.01	1.11	no
Marker10455	48	81	47	0	0	2	1.12	0.01	1.11	no
Marker10440	46	85	47	0	0	0	0.37	0.01	0.36	no
Marker10493	48	82	47	0	0	1	0.97	0.01	0.95	no
Marker10495	48	82	47	0	0	1	0.97	0.01	0.95	no
Marker10494	48	82	47	0	0	1	0.97	0.01	0.95	no
Marker10491	46	84	48	0	0	0	0.61	0.02	0.56	no
Marker10492	46	84	48	0	0	0	0.61	0.02	0.56	no
Marker56798	47	82	48	0	0	1	0.97	0.01	0.95	no
Marker38862	47	83	47	0	0	1	0.68	0	0.68	no
Marker38858	47	83	47	0	0	1	0.68	0	0.68	no
Marker38854	47	82	47	0	0	2	0.82	0	0.82	no
Marker38905	47	80	47	0	0	4	1.13	0	1.13	no
Marker38852	45	82	47	0	0	4	0.62	0.02	0.57	no
Marker38855	45	82	47	0	0	4	0.62	0.02	0.57	no
Marker38853	46	83	47	0	0	2	0.58	0.01	0.57	no
Marker38899	48	82	47	0	0	1	0.97	0.01	0.95	no
Marker38900	48	82	47	0	0	1	0.97	0.01	0.95	no
Marker38888	49	76	47	0	0	6	2.37	0.02	2.32	no
Marker38889	48	76	48	0	0	6	2.33	0	2.33	no
Marker38890	48	76	48	0	0	6	2.33	0	2.33	no
Marker38891	49	77	48	0	0	4	2.31	0.01	2.3	no
Marker38884	48	81	47	0	0	2	1.12	0.01	1.11	no
Marker38919	48	82	47	0	0	1	0.97	0.01	0.95	no
Marker38915	48	82	47	0	0	1	0.97	0.01	0.95	no
Marker38916	48	82	47	0	0	1	0.97	0.01	0.95	no
Marker38917	48	82	47	0	0	1	0.97	0.01	0.95	no
Marker38918	48	82	47	0	0	1	0.97	0.01	0.95	no
Marker38920	48	82	47	0	0	1	0.97	0.01	0.95	no
Marker38921	48	82	47	0	0	1	0.97	0.01	0.95	no
Marker13664	47	86	45	0	0	0	0.25	0.02	0.2	no
Marker27245	44	91	43	0	0	0	0.1	0.01	0.09	no
Marker27247	44	92	42	0	0	0	0.25	0.02	0.2	no
Marker27246	44	93	41	0	0	0	0.46	0.05	0.36	no
Marker27260	44	92	41	0	0	1	0.38	0.05	0.28	no
Marker27261	44	92	41	0	0	1	0.38	0.05	0.28	no
Marker27290	46	89	42	0	0	1	0.19	0.09	0.01	no
Marker27291	45	90	42	0	0	1	0.15	0.05	0.05	no
Marker27295	45	88	43	0	0	2	0.05	0.02	0	no
Marker19170	46	87	42	0	0	3	0.19	0.09	0	no
Marker19169	47	85	43	0	0	3	0.33	0.09	0.14	no
Marker19187	48	87	43	0	0	0	0.37	0.14	0.08	no
Marker19215	48	87	43	0	0	0	0.37	0.14	0.08	no
Marker19216	48	87	43	0	0	0	0.37	0.14	0.08	no
Marker19238	47	86	44	0	0	1	0.24	0.05	0.14	no
Marker19251	45	85	47	0	0	1	0.32	0.02	0.28	no
Marker19264	42	88	48	0	0	0	0.43	0.2	0.02	no
Marker19265	42	86	46	0	0	4	0.21	0.09	0.02	no
Marker45491	43	85	49	0	0	1	0.68	0.2	0.26	no
Marker45495	41	86	50	0	0	1	1.06	0.46	0.12	no
Marker45496	41	86	50	0	0	1	1.06	0.46	0.12	no
Marker15994	42	85	51	0	0	0	1.27	0.46	0.32	no
Marker15995	42	85	51	0	0	0	1.27	0.46	0.32	no
Marker15936	43	85	50	0	0	0	0.91	0.28	0.34	no
Marker15933	44	84	50	0	0	0	0.97	0.2	0.54	no
Marker15937	44	84	50	0	0	0	0.97	0.2	0.54	no
Marker15938	44	84	50	0	0	0	0.97	0.2	0.54	no
Marker15945	44	83	50	0	0	1	1.09	0.2	0.66	no
Marker15946	44	83	50	0	0	1	1.09	0.2	0.66	no
Marker15953	44	83	51	0	0	0	1.36	0.28	0.77	no
Marker15954	44	83	51	0	0	0	1.36	0.28	0.77	no
Marker15955	44	83	51	0	0	0	1.36	0.28	0.77	no
Marker15932	43	85	50	0	0	0	0.91	0.28	0.34	no
Marker15934	43	85	50	0	0	0	0.91	0.28	0.34	no
Marker15935	43	85	50	0	0	0	0.91	0.28	0.34	no
Marker15942	42	85	50	0	0	1	1	0.36	0.25	no
Marker15943	42	85	50	0	0	1	1	0.36	0.25	no
Marker15944	42	85	50	0	0	1	1	0.36	0.25	no
Marker15996	43	84	51	0	0	0	1.28	0.36	0.52	no
Marker65900	44	81	51	0	0	2	1.67	0.28	1.07	no
Marker65901	44	81	51	0	0	2	1.67	0.28	1.07	no
Marker15926	46	80	49	0	0	3	1.39	0.05	1.28	no
Marker16024	43	79	50	0	0	6	1.71	0.28	1.1	no
Marker65896	43	83	51	0	0	1	1.41	0.36	0.64	no
Marker65895	43	82	52	0	0	1	1.87	0.46	0.89	no
Marker65897	44	82	50	0	0	2	1.23	0.2	0.79	no
Marker72753	45	81	51	0	0	1	1.68	0.2	1.24	no
Marker72754	45	81	51	0	0	1	1.68	0.2	1.24	no
Marker72752	45	81	51	0	0	1	1.68	0.2	1.24	no
Marker27563	45	79	49	0	0	5	1.49	0.09	1.29	no
Marker27565	45	79	49	0	0	5	1.49	0.09	1.29	no
Marker27564	45	78	50	0	0	5	1.96	0.14	1.64	no
Marker70784	43	81	51	0	0	3	1.7	0.37	0.92	no
Marker70783	43	81	51	0	0	3	1.7	0.37	0.92	no
Marker74034	42	85	50	0	0	1	1	0.36	0.25	no
Marker74033	42	85	50	0	0	1	1	0.36	0.25	no
Marker74032	42	85	50	0	0	1	1	0.36	0.25	no
Marker25204	43	84	51	0	0	0	1.28	0.36	0.52	no
Marker25213	45	82	50	0	0	1	1.24	0.14	0.94	no
Marker56496	44	79	51	0	0	4	2.03	0.28	1.42	no
Marker46848	44	78	50	0	0	6	1.91	0.21	1.45	no
Marker46851	44	78	50	0	0	6	1.91	0.21	1.45	no
Marker46852	44	78	50	0	0	6	1.91	0.21	1.45	no
Marker46849	44	78	50	0	0	6	1.91	0.21	1.45	no
Marker46850	44	78	50	0	0	6	1.91	0.21	1.45	no
Marker56477	43	82	52	0	0	1	1.87	0.46	0.89	no
Marker56479	43	82	52	0	0	1	1.87	0.46	0.89	no
Marker54265	41	85	52	0	0	0	1.72	0.68	0.3	no
Marker54266	41	85	52	0	0	0	1.72	0.68	0.3	no
Marker55702	43	83	52	0	0	0	1.72	0.46	0.75	no
Marker55706	43	83	52	0	0	0	1.72	0.46	0.75	no
Marker55700	43	81	53	0	0	1	2.4	0.56	1.18	no
Marker32977	43	80	54	0	0	1	3	0.68	1.52	no
Marker32978	43	80	54	0	0	1	3	0.68	1.52	no
Marker55705	44	82	52	0	0	0	1.82	0.36	1.05	no
Marker32975	44	82	52	0	0	0	1.82	0.36	1.05	no
Marker32976	44	82	52	0	0	0	1.82	0.36	1.05	no
Marker32999	44	81	53	0	0	0	2.35	0.46	1.36	no
Marker33000	44	81	53	0	0	0	2.35	0.46	1.36	no
Marker33001	44	81	53	0	0	0	2.35	0.46	1.36	no
Marker33047	44	80	52	0	0	2	2.18	0.36	1.39	no
Marker33002	42	79	53	0	0	4	2.86	0.7	1.36	no
Marker33044	44	80	53	0	0	1	2.55	0.46	1.55	no
Marker33045	44	80	53	0	0	1	2.55	0.46	1.55	no
Marker33043	44	80	53	0	0	1	2.55	0.46	1.55	no
Marker33014	41	86	51	0	0	0	1.33	0.56	0.17	no
Marker33016	39	85	51	0	0	3	1.79	0.82	0.1	no
Marker33017	39	85	51	0	0	3	1.79	0.82	0.1	no
Marker33015	41	86	51	0	0	0	1.33	0.56	0.17	no
Marker70838	44	80	51	0	0	3	1.85	0.28	1.24	no
Marker70839	44	80	51	0	0	3	1.85	0.28	1.24	no
Marker71041	44	78	54	0	0	2	3.41	0.57	2.16	no
Marker71043	44	78	54	0	0	2	3.41	0.57	2.16	no
Marker71042	44	78	54	0	0	2	3.41	0.57	2.16	no
Marker32266	41	79	52	0	0	6	2.55	0.7	1.04	no
Marker32263	41	79	52	0	0	6	2.55	0.7	1.04	no
Marker32264	41	79	52	0	0	6	2.55	0.7	1.04	no
Marker32265	41	79	52	0	0	6	2.55	0.7	1.04	no
Marker32268	41	79	52	0	0	6	2.55	0.7	1.04	no
Marker32267	41	79	52	0	0	6	2.55	0.7	1.04	no
Marker32272	43	77	55	0	0	3	4.17	0.82	2.35	no
Marker32239	40	82	56	0	0	0	3.98	1.44	0.9	no
Marker32237	40	82	56	0	0	0	3.98	1.44	0.9	no
Marker32238	40	82	56	0	0	0	3.98	1.44	0.9	no
Marker64507	42	81	55	0	0	0	3.34	0.95	1.29	no
Marker70111	54	71	48	0	0	5	5.97	0.21	5.49	no
Marker70112	54	71	48	0	0	5	5.97	0.21	5.49	no
Marker70113	54	71	48	0	0	5	5.97	0.21	5.49	no
Marker70114	54	71	48	0	0	5	5.97	0.21	5.49	no
Marker70115	54	71	48	0	0	5	5.97	0.21	5.49	no
Marker71838	43	79	55	0	0	1	3.67	0.81	1.89	no
Marker71585	39	79	57	0	0	3	5.35	1.85	1.34	no
Marker71584	39	79	57	0	0	3	5.35	1.85	1.34	no
Marker71587	39	81	55	0	0	3	3.89	1.46	0.77	no
Marker71586	39	81	55	0	0	3	3.89	1.46	0.77	no
Marker71589	39	81	55	0	0	3	3.89	1.46	0.77	no
Marker71588	40	80	54	0	0	4	3.38	1.13	0.96	no
Marker49766	40	80	56	0	0	2	4.36	1.45	1.22	no
Marker46154	38	80	56	0	0	4	4.85	1.86	0.87	no
Marker46155	38	80	56	0	0	4	4.85	1.86	0.87	no
Marker46156	38	80	56	0	0	4	4.85	1.86	0.87	no
Marker49767	40	81	55	0	0	2	3.67	1.28	0.93	no
Marker49765	40	80	56	0	0	2	4.36	1.45	1.22	no
Marker67512	40	82	56	0	0	0	3.98	1.44	0.9	no
Marker67511	40	82	56	0	0	0	3.98	1.44	0.9	no
Marker66044	38	85	55	0	0	0	3.61	1.62	0.23	no
Marker47161	41	83	53	0	0	1	2.31	0.81	0.59	no
Marker68377	38	86	53	0	0	1	2.68	1.27	0.08	no
Marker35637	44	80	49	0	0	5	1.27	0.14	0.96	no
Marker35634	44	81	48	0	0	5	0.88	0.09	0.69	no
Marker35636	44	81	48	0	0	5	0.88	0.09	0.69	no
Marker35638	44	81	48	0	0	5	0.88	0.09	0.69	no
Marker35635	44	80	49	0	0	5	1.27	0.14	0.96	no
Marker35652	41	79	52	0	0	6	2.55	0.7	1.04	no
Marker35629	40	86	52	0	0	0	1.82	0.81	0.15	no
Marker35630	40	86	52	0	0	0	1.82	0.81	0.15	no
Marker35631	40	86	52	0	0	0	1.82	0.81	0.15	no
Marker35623	40	86	52	0	0	0	1.82	0.81	0.15	no
Marker35624	39	86	52	0	0	1	2.05	0.95	0.09	no
Marker73563	39	87	51	0	0	1	1.68	0.81	0.03	no
Marker25927	40	87	50	0	0	1	1.18	0.56	0.03	no
Marker67744	42	83	51	0	0	2	1.49	0.46	0.52	no
Marker67739	41	84	51	0	0	2	1.5	0.57	0.32	no
Marker67740	41	84	51	0	0	2	1.5	0.57	0.32	no
Marker67741	41	84	51	0	0	2	1.5	0.57	0.32	no
Marker67742	41	84	51	0	0	2	1.5	0.57	0.32	no
Marker67745	41	84	51	0	0	2	1.5	0.57	0.32	no
Marker67743	41	84	51	0	0	2	1.5	0.57	0.32	no
Marker73213	38	86	51	0	0	3	1.98	0.97	0.02	no
Marker73212	37	87	51	0	0	3	2.25	1.12	0	no
Marker72410	35	91	48	0	0	4	2.31	0.97	0.47	no
Marker68548	40	85	49	0	0	4	1.02	0.47	0.07	no
Marker34910	39	89	47	0	0	3	0.78	0.37	0.07	no
Marker34909	39	89	47	0	0	3	0.78	0.37	0.07	no
Marker34921	35	94	47	0	0	2	2.45	0.82	0.94	no
Marker36756	37	96	44	0	0	1	1.82	0.28	1.32	no
Marker10852	36	91	47	0	0	4	1.76	0.7	0.44	no
Marker36747	38	92	48	0	0	0	1.33	0.56	0.24	no
Marker36755	39	87	48	0	0	4	0.93	0.47	0	no
Marker36753	39	87	48	0	0	4	0.93	0.47	0	no
Marker36754	39	87	48	0	0	4	0.93	0.47	0	no
Marker36732	40	86	50	0	0	2	1.23	0.57	0.07	no
Marker36738	40	86	50	0	0	2	1.23	0.57	0.07	no
Marker36733	41	84	51	0	0	2	1.5	0.57	0.32	no
Marker36736	41	84	51	0	0	2	1.5	0.57	0.32	no
Marker36737	41	84	51	0	0	2	1.5	0.57	0.32	no
Marker36735	41	84	51	0	0	2	1.5	0.57	0.32	no
Marker36739	41	84	51	0	0	2	1.5	0.57	0.32	no
Marker36740	41	84	51	0	0	2	1.5	0.57	0.32	no
Marker36734	41	85	50	0	0	2	1.12	0.46	0.18	no
Marker10870	38	91	48	0	0	1	1.27	0.56	0.18	no
Marker10883	37	93	48	0	0	0	1.72	0.68	0.43	no
Marker10876	39	89	48	0	0	2	0.94	0.46	0.03	no
Marker10874	38	90	47	0	0	3	1.07	0.46	0.17	no
Marker10875	38	90	47	0	0	3	1.07	0.46	0.17	no
Marker10877	39	89	48	0	0	2	0.94	0.46	0.03	no
Marker10887	37	94	47	0	0	0	1.69	0.56	0.63	no
Marker10896	37	94	46	0	0	1	1.6	0.46	0.75	no
Marker10940	40	89	47	0	0	2	0.58	0.28	0.03	no
Marker10954	39	90	49	0	0	0	1.15	0.56	0.04	no
Marker10955	39	90	49	0	0	0	1.15	0.56	0.04	no
Marker61322	37	90	50	0	0	1	1.96	0.95	0.09	no
Marker70799	37	91	50	0	0	0	1.99	0.95	0.14	no
Marker70800	37	91	50	0	0	0	1.99	0.95	0.14	no
Marker39617	37	89	52	0	0	0	2.53	1.26	0.01	no
Marker71816	39	87	52	0	0	0	1.99	0.95	0.05	no
Marker71817	39	87	52	0	0	0	1.99	0.95	0.05	no
Marker24689	38	88	51	0	0	1	1.92	0.95	0	no
Marker24685	38	88	50	0	0	2	1.64	0.82	0	no
Marker24686	38	88	50	0	0	2	1.64	0.82	0	no
Marker24687	38	88	50	0	0	2	1.64	0.82	0	no
Marker24688	38	88	50	0	0	2	1.64	0.82	0	no
Marker24697	38	89	51	0	0	0	1.9	0.95	0.01	no
Marker24693	38	89	51	0	0	0	1.9	0.95	0.01	no
Marker24730	39	89	49	0	0	1	1.14	0.56	0.01	no
Marker24706	39	89	50	0	0	0	1.36	0.68	0	no
Marker24707	39	89	50	0	0	0	1.36	0.68	0	no
Marker24714	40	88	49	0	0	1	0.92	0.46	0	no
Marker24715	40	88	49	0	0	1	0.92	0.46	0	no
Marker24716	40	88	49	0	0	1	0.92	0.46	0	no
Marker27371	38	88	50	0	0	2	1.64	0.82	0	no
Marker27390	40	88	50	0	0	0	1.15	0.56	0.01	no
Marker41853	38	90	49	0	0	1	1.42	0.68	0.08	no
Marker41841	39	90	49	0	0	0	1.15	0.56	0.04	no
Marker69221	39	89	50	0	0	0	1.36	0.68	0	no
Marker72303	38	91	48	0	0	1	1.27	0.56	0.18	no
Marker72301	38	91	48	0	0	1	1.27	0.56	0.18	no
Marker72302	38	91	48	0	0	1	1.27	0.56	0.18	no
Marker72304	38	91	48	0	0	1	1.27	0.56	0.18	no
Marker72305	38	90	49	0	0	1	1.42	0.68	0.08	no
Marker41336	40	88	49	0	0	1	0.92	0.46	0	no
Marker41352	40	90	47	0	0	1	0.6	0.28	0.06	no
Marker41378	40	90	47	0	0	1	0.6	0.28	0.06	no
Marker41379	40	90	47	0	0	1	0.6	0.28	0.06	no
Marker41380	40	90	47	0	0	1	0.6	0.28	0.06	no
Marker41381	40	90	47	0	0	1	0.6	0.28	0.06	no
Marker41382	40	90	47	0	0	1	0.6	0.28	0.06	no
Marker52387	40	90	48	0	0	0	0.74	0.36	0.03	no
Marker41383	40	91	46	0	0	1	0.55	0.2	0.15	no
Marker52373	39	90	47	0	0	2	0.82	0.36	0.11	no
Marker52374	39	90	47	0	0	2	0.82	0.36	0.11	no
Marker52376	39	90	47	0	0	2	0.82	0.36	0.11	no
Marker52377	39	90	47	0	0	2	0.82	0.36	0.11	no
Marker52378	39	90	47	0	0	2	0.82	0.36	0.11	no
Marker52379	39	90	47	0	0	2	0.82	0.36	0.11	no
Marker52375	40	89	47	0	0	2	0.58	0.28	0.03	no
Marker52366	40	89	46	0	0	3	0.46	0.21	0.06	no
Marker52367	39	89	46	0	0	4	0.66	0.28	0.11	no
Marker52368	39	89	46	0	0	4	0.66	0.28	0.11	no
Marker52365	40	90	46	0	0	2	0.5	0.2	0.1	no
Marker5514	38	90	48	0	0	2	1.23	0.57	0.12	no
Marker5525	38	88	52	0	0	0	2.22	1.1	0	no
Marker5526	38	86	52	0	0	2	2.32	1.11	0.05	no
Marker5527	38	86	52	0	0	2	2.32	1.11	0.05	no
Marker5524	38	88	52	0	0	0	2.22	1.1	0	no
Marker5523	40	86	52	0	0	0	1.82	0.81	0.15	no
Marker5519	41	83	50	0	0	4	1.3	0.47	0.33	no
Marker5520	41	83	50	0	0	4	1.3	0.47	0.33	no
Marker5518	41	83	50	0	0	4	1.3	0.47	0.33	no
Marker5517	41	83	50	0	0	4	1.3	0.47	0.33	no
Marker5466	41	85	49	0	0	3	0.87	0.37	0.12	no
Marker5481	41	86	49	0	0	2	0.82	0.36	0.08	no
Marker5482	41	86	49	0	0	2	0.82	0.36	0.08	no
Marker5465	39	88	51	0	0	0	1.64	0.81	0.01	no
Marker5462	39	87	49	0	0	3	1.15	0.57	0	no
Marker5455	41	87	49	0	0	1	0.77	0.36	0.04	no
Marker5471	40	86	50	0	0	2	1.23	0.57	0.07	no
Marker5490	38	88	51	0	0	1	1.92	0.95	0	no
Marker5420	39	88	48	0	0	3	0.93	0.46	0.01	no
Marker5423	39	89	48	0	0	2	0.94	0.46	0.03	no
Marker5424	39	89	48	0	0	2	0.94	0.46	0.03	no
Marker5421	39	89	48	0	0	2	0.94	0.46	0.03	no
Marker5422	39	89	48	0	0	2	0.94	0.46	0.03	no
Marker5442	40	89	48	0	0	1	0.73	0.36	0.01	no
Marker61191	39	91	48	0	0	0	1	0.46	0.11	no
Marker61192	39	91	48	0	0	0	1	0.46	0.11	no
Marker5391	40	90	48	0	0	0	0.74	0.36	0.03	no
Marker5378	40	89	48	0	0	1	0.73	0.36	0.01	no
Marker5383	42	88	47	0	0	1	0.29	0.14	0	no
Marker5384	42	88	47	0	0	1	0.29	0.14	0	no
